# Supplementary material for: First Evaluations and Cryopreservation of Semen Samples from Sunda Clouded Leopards (Neofelis diardi)
Source: Animals (Basel). 2020 Jun 22;10(6):1072. doi: 10.3390/ani10061072 (PMC7341292; doi:10.3390/ani10061072)
Supplement: Supplementary file 1 [file animals-10-01072-s001.zip]

Archive with 1 entries (1 files):
- animals-816021-supplementary.xlsx
