# Supplementary material for: First Evaluations and Cryopreservation of Semen Samples from Sunda Clouded Leopards (Neofelis diardi)
Source: Animals (Basel). 2020 Jun 22;10(6):1072. doi: 10.3390/ani10061072 (PMC7341292; doi:10.3390/ani10061072)
Supplement: Supplementary file 1 [file animals-10-01072-s001.zip › animals-816021-supplementary.xlsx]

## Sheet: Sheet1
Semen characteristics of two Sunda Clouded Leopard at Lok Kawi Wildlife Park, Sabah
ID: Leopard 1	2018-01-15	2018-02-28	2018-04-18	2018-05-22	2018-06-22	2018-08-09	2018-09-20	2018-10-09	2018-11-20	2019-12-03
Body weight (kg)	21.15	20.6	27.6	28	27.8	27.7	28.9	29	29	21
Testes Total volume (cm³)	18.39	19.37	21.66	18.04	-	17.11		-	-	-
Semen color	Cloudy	Milky	Clear	Cloudy	Cloudy	Milky	Light milky	Light milky	Light milky	Creamy yellow
Urine contamination	0	0	0	0	0	0	0	0	0	1
pH	8.0 & 9.0	6	8	8.0, 8.5 & 9.0	7.5 & 8.0	8.5	8	8.5	8	5.5, 7.5 & 8.0
Semen total volume (µl)	380	510	560	320	330	250	340	340	380	230
% Motility	85	62.5	60	60	65	85	25	30	60	10
% Progressive	80	55	50	50	50	70	10	20	40	7
AMI/Vigor	4	2.5	3	3	3	4	1	2	2	2
SMI	82.5	56.25	60	60	62.5	82.5	22.5	35	50	25
Concentration (x106 sperm/ml)	51.25	49	127.5	304.4	57	235	74	183	79	59.5
% Live (Eosin-Nigrosin stain)		70.83	73.9	65.4	73.2	- (over stain)	38.8	60.8	30	28.7
% Normal sperm	47.6	47	22	19	8.7	21	19	18.3	14	22.5
% Abnormal sperm	52.4	53.4	78	80.9	91.3	79	81	81.7	83	77.5
· Head defect - macrocephalic	3	0	1.2	0.4	0.43	0	0	0	0	1.4
- microcephalic	14	0.4	2.4	2.7	0	0	0	5.4	0	1.4
- bicephalic	0.4	0	0	0	0.43	0	0	0	0	(0.9)
· Mid-piece defect	22	27	36.8	32.3	39.13	39	27	26.8	24	15.8
· Tail defect – bent	11	12	18	4.4	32.6	12	7	21	16	17.1
– coiled	0	2	3.6	3.5	5.65	1	2	3.1	3	38.3
– tightly coiled	2	12	16	37.6	13.04	27	45	25.4	40	0
– double	0	0	0	0	0	0	0	0	0	0
ID: Leopard 2	2018-01-15	2018-02-28	2018-04-18	2018-05-22	2018-06-22	-	2018-09-20	-	2018-11-20
Body weight (kg)	20.35	18	26	26.8	26.95		29.95		30
Testes Total volume (cm³)	28.7	19.93	28.68	21.7	-				-
Semen color	Yellowish	Yellowish	Light milky	Light milky	Milky yellow		Light milky		-
Urine contamination	1	1	1	0	1		0		0
pH	6.0, 6.5 & 7.0	5.0, 6.0 & 7.0	5.5, 7.0 & 8.0	8	6.0 & 8.0		9		-
Semen total volume (µl)	-	700	295	115			270		250
% Motility	0	10	<2	<5	0		0		0
% Progressive	0	<5	1	1	0		0		0
AMI/Vigor	0	1	1	1	0		0		0
SMI		15	<11	<12.5
Concentration (x106 sperm/ml)	-	3.3	6	11.2	-		-		-
% Live (Eosin-Nigrosin stain)	-	70	50.7	35.6	-		-		-
Morphology (Diff-Quik stain)
% Normal sperm	-	44	26.4	23.3	-		-		-
% Abnormal sperm	-	56	73.6	76.7	-		-		-
· Head defect - macrocephalic	-	0.5	0.4	0	-		-		-
-microcephalic	-	5	1.7	5.4	-		-		-
- double head	-	0.5	0	0.4	-		-		-
· Mid-piece defect	-	24	29.7	32.3	-		-		-
· Tail defect – bent	-	10	21.3	17.9	-		-		-
– coiled	-	5	5.5	1.3	-		-		-
– tightly coiled	-	11	14.9	18.8	-		-		-
– double tail	-	0	0	0	-		-		-
Comments:	Urine	Very poor quality	Very poor quality	Very poor quality	Very poor quality		Azoospermia		Very poor quality
		Low concentration	Low concentration	Low concentration	Low concentration				Low concentration
		Urine	Urine		Urine
